# Supplementary material for: Structure cristalline de type alluaudite K0.4Na3.6Co(MoO4)3
Source: Acta Crystallogr E Crystallogr Commun. 2015 Jan 1;71(Pt 1):4–7. doi: 10.1107/S2056989014025894 (PMC4331865; doi:10.1107/S2056989014025894)
Supplement: Supplementary file 1 [file e-71-00004-sup1.cif]

##############################################################################
#                                                                            #
# This CIF contains the data in a paper accepted for publication in          #
# Acta Crystallographica Section E. It conforms to the requirements of       #
# Notes for Authors for Acta Crystallographica Section E, and has been       #
# peer reviewed under the auspices of the IUCr Commission on Journals.       #
#                                                                            #
# Full details of the Crystallographic Information File format               #
# are given in the paper "The Crystallographic Information File (CIF):       #
# a New Standard Archive File for Crystallography" by S. R. Hall, F. H.      #
# Allen and I. D. Brown [Acta Cryst. (1991), A47, 655-685].                  #
#                                                                            #
# The current version of the core CIF dictionary is obtainable from          #
# ftp://ftp.iucr.org/pub/cif_core.dic.                                       #
#                                                                            #
# Software is freely available for graphical display of the structure(s)     #
# in this CIF. For information consult the CIF software page                 #
# http://www.iucr.org/resources/cif/software.                                #
#                                                                            #
# This file may be used for bona fide research purposes within the           #
# scientific community so long as proper attribution is given to the journal # 
# article from which it was obtained.                                        #
#                                                                            #
##############################################################################
data_I
_audit_creation_method     SHELXL-97
_journal_date_recd_electronic     2014-11-24
_journal_date_accepted     2014-11-26
_journal_name_full     'Acta Crystallographica, Section E'
_journal_year     2015
_journal_volume     71
_journal_issue      1
_journal_page_first     4
_journal_page_last     7
_journal_paper_category     GI
_journal_paper_doi     10.1107/S2056989014025894
_journal_coeditor_code     BR2244
_publ_contact_author_name     'Dr. N. Fakhar Bourguiba'
_publ_contact_author_address
;
Laboratoire de Mat\'eriaux et Cristallochimie
Facult\'e des Sciences de Tunis
Universit\'e de Tunis El Manar
2092 El Manar Tunis, Tunisia
;
_publ_contact_author_email     'n.f.bourguiba@live.fr '
_publ_contact_author_fax     '216 71 88 34 24'
_publ_contact_author_phone     '216 71 87 26 00'
_publ_section_title
;
Alluaudite-type K~0.4~Na~3.6~Co(MoO~4~)~3~
;
loop_
    _publ_author_name
    _publ_author_address
    'Nasri, Rawia'
;
  Laboratoire de Mat\'eriaux et Cristallochimie
  Facult\'e des Sciences de Tunis
  Universit\'e de Tunis El Manar
  2092 El Manar Tunis, Tunisie
;
    'Fakhar Bourguiba, Noura'
;
  Laboratoire de Mat\'eriaux et Cristallochimie
  Facult\'e des Sciences de Tunis
  Universit\'e de Tunis El Manar
  2092 El Manar Tunis, Tunisie
;
    'Zid, Mohamed Faouzi'
;
  Laboratoire de Mat\'eriaux et Cristallochimie
  Facult\'e des Sciences de Tunis
  Universit\'e de Tunis El Manar
  2092 El Manar Tunis, Tunisie
;
_publ_section_synopsis
;
A new triple molybdate K~0.4~Na~3.6~Co(MoO~4~)~3~ was synthesized using
solid-state reaction at 973 K and characterized by X-ray diffraction. The
structure is characterized by <i>M</i>~2~O~10~ (<i>M</i> = Co/Na) dimers,
which are linked by MoO~4~ tetrahedra, forming infinite layers. The latter are
connected on one hand by insertion of Mo1O~4~ tetrahedra and secondly by
sharing corners with Mo2O~4~ tetrahedra.
;
_database_code_depnum_ccdc_archive     'CCDC 1036131'
_chemical_name_systematic
;
Potassium sodium cobalt tris(molybdate)
;
_chemical_name_common     ?
_chemical_formula_moiety     'Co K0.40 Mo3 Na3.60 O12'
_chemical_formula_sum     'Co K0.40 Mo3 Na3.60 O12'
_chemical_formula_structural     'K0.4 Na3.6 Co(MoO4)3'
_chemical_formula_iupac     'K0.4 Na3.6 Co (Mo O4)3'
_chemical_formula_weight     637.15
_chemical_melting_point     ?
_symmetry_cell_setting     monoclinic
_symmetry_space_group_name_H-M     'C 2/c'
_symmetry_space_group_name_Hall     '-C 2yc'
loop_
    _symmetry_equiv_pos_as_xyz
    'x, y, z'
    '-x, y, -z+1/2'
    'x+1/2, y+1/2, z'
    '-x+1/2, y+1/2, -z+1/2'
    '-x, -y, -z'
    'x, -y, z-1/2'
    '-x+1/2, -y+1/2, -z'
    'x+1/2, -y+1/2, z-1/2'
_cell_length_a     12.8054(8)
_cell_length_b     13.5328(9)
_cell_length_c     7.1888(6)
_cell_angle_alpha     90.00
_cell_angle_beta     112.239(8)
_cell_angle_gamma     90.00
_cell_volume     1153.10(14)
_cell_formula_units_Z     4
_cell_measurement_reflns_used     25
_cell_measurement_theta_min     10
_cell_measurement_theta_max     15
_cell_measurement_temperature     298(2)
_exptl_crystal_description     prism
_exptl_crystal_colour     purple
_exptl_crystal_size_max     0.22
_exptl_crystal_size_mid     0.16
_exptl_crystal_size_min     0.12
_exptl_crystal_density_diffrn     3.670
_exptl_crystal_density_meas     ?
_exptl_crystal_density_method     'not measured'
_exptl_crystal_F_000     1185
_exptl_absorpt_coefficient_mu     4.939
_exptl_absorpt_correction_type     psi-scan
_exptl_absorpt_process_details
;
(North <i>et al.</i>, 1968)
;
_exptl_absorpt_correction_T_min     0.557
_exptl_absorpt_correction_T_max     0.607
_exptl_special_details     ?
_diffrn_ambient_temperature     298(2)
_diffrn_radiation_type     MoK\a
_diffrn_radiation_wavelength     0.71073
_diffrn_radiation_source     'fine-focus sealed tube'
_diffrn_radiation_monochromator     graphite
_diffrn_measurement_device_type     'Enraf--Nonius CAD-4'
_diffrn_measurement_method     \w/2\q
_diffrn_detector_area_resol_mean     ?
_diffrn_reflns_number     2813
_diffrn_reflns_av_R_equivalents     0.0292
_diffrn_reflns_av_sigmaI/netI     0.0346
_diffrn_reflns_theta_min     2.28
_diffrn_reflns_theta_max     26.96
_diffrn_reflns_theta_full     26.96
_diffrn_measured_fraction_theta_max     0.999
_diffrn_measured_fraction_theta_full     0.999
_diffrn_reflns_limit_h_min     -16
_diffrn_reflns_limit_h_max     13
_diffrn_reflns_limit_k_min     -2
_diffrn_reflns_limit_k_max     17
_diffrn_reflns_limit_l_min     -9
_diffrn_reflns_limit_l_max     9
_diffrn_standards_number     2
_diffrn_standards_interval_count     ?
_diffrn_standards_interval_time     120
_diffrn_standards_decay_%     1.4
loop_
    _diffrn_standard_refln_index_h
    _diffrn_standard_refln_index_k
    _diffrn_standard_refln_index_l
    -8 0 2
    -2 8 1
_refine_special_details
;
Refinement of <i>F</i>^2^ against ALL reflections. The weighted <i>R</i>-factor
<i>wR</i> and goodness of fit <i>S</i> are based on <i>F</i>^2^, conventional
<i>R</i>-factors <i>R</i> are based on <i>F</i>, with <i>F</i> set to zero for
negative <i>F</i>^2^. The threshold expression of <i>F</i>^2^ >
\s(<i>F</i>^2^) is used only for calculating <i>R</i>-factors(gt) <i>etc</i>.
and is not relevant to the choice of reflections for refinement.
<i>R</i>-factors based on <i>F</i>^2^ are statistically about twice as large
as those based on <i>F</i>, and <i>R</i>- factors based on ALL data will be
even larger.
;
_reflns_number_total     1252
_reflns_number_gt     1092
_reflns_threshold_expression     I>2\s(I)
_refine_ls_structure_factor_coef     Fsqd
_refine_ls_matrix_type     full
_refine_ls_R_factor_all     0.0286
_refine_ls_R_factor_gt     0.0217
_refine_ls_wR_factor_gt     0.0538
_refine_ls_wR_factor_ref     0.0558
_refine_ls_goodness_of_fit_ref     1.046
_refine_ls_restrained_S_all     1.046
_refine_ls_number_reflns     1252
_refine_ls_number_parameters     99
_refine_ls_number_restraints     1
_refine_ls_weighting_scheme     calc
_refine_ls_weighting_details
         'calc w=1/[\s^2^(Fo^2^)+(0.0256P)^2^+0.2937P] where P=(Fo^2^+2Fc^2^)/3'
_atom_sites_solution_primary     direct
_atom_sites_solution_secondary     difmap
_refine_ls_shift/su_max     0.000
_refine_ls_shift/su_mean     0.000
_refine_diff_density_max     0.471
_refine_diff_density_min     -0.431
_refine_ls_extinction_method
;
SHELXL97 (Sheldrick, 2008)
;
_refine_ls_extinction_coef     0.00215(15)
_refine_ls_extinction_expression
                                  'Fc^*^=kFc[1+0.001xFc^2^\l^3^/sin(2\q)]^-1/4^'
loop_
    _atom_type_symbol
    _atom_type_description
    _atom_type_scat_dispersion_real
    _atom_type_scat_dispersion_imag
    _atom_type_scat_source
    'O' 'O' 0.0106 0.0060
                         'International Tables Vol C Tables 4.2.6.8 and 6.1.1.4'
    'Na' 'Na' 0.0362 0.0249
                         'International Tables Vol C Tables 4.2.6.8 and 6.1.1.4'
    'Co' 'Co' 0.3494 0.9721
                         'International Tables Vol C Tables 4.2.6.8 and 6.1.1.4'
    'Mo' 'Mo' -1.6832 0.6857
                         'International Tables Vol C Tables 4.2.6.8 and 6.1.1.4'
    'K' 'K' 0.2009 0.2494
                         'International Tables Vol C Tables 4.2.6.8 and 6.1.1.4'
_computing_data_collection
;
CAD-4 EXPRESS (Duisenberg, 1992; Mac\'i\<cek & Yordanov, 1992)
;
_computing_cell_refinement
;
CAD-4 EXPRESS (Duisenberg, 1992; Mac\'i\<cek & Yordanov, 1992)
;
_computing_data_reduction
;
XCAD4 (Harms & Wocadlo, 1995)
;
_computing_structure_solution
;
SHELXS97 (Sheldrick, 2008)
;
_computing_structure_refinement
;
SHELXL97 (Sheldrick, 2008)
;
_computing_molecular_graphics
;
DIAMOND (Brandenburg & Putz, 1999)
;
_computing_publication_material
;
WinGX (Farrugia, 2012)
;
loop_
    _atom_site_type_symbol
    _atom_site_label
    _atom_site_fract_x
    _atom_site_fract_y
    _atom_site_fract_z
    _atom_site_U_iso_or_equiv
    _atom_site_adp_type
    _atom_site_calc_flag
    _atom_site_refinement_flags
    _atom_site_occupancy
    _atom_site_symmetry_multiplicity
    _atom_site_disorder_assembly
    _atom_site_disorder_group
    Mo Mo1 0.5000 0.21535(3) 0.2500 0.02386(14) Uani d S 1 2 . .
    Mo Mo2 0.73366(2) 0.60949(2) 0.62347(4) 0.02137(12) Uani d . 1 1 . .
    Co Co1 0.71350(6) 0.33825(6) 0.62440(10) 0.01883(17) Uani d P 0.50 1 . .
    Na Na1 0.71350(6) 0.33825(6) 0.62440(10) 0.01883(17) Uani d P 0.50 1 . .
    Na Na2 0.5000 0.23393(16) 0.7500 0.0245(4) Uani d S 1 2 . .
    Na Na3 0.5000 0.0000 0.5000 0.0358(5) Uani d S 1 2 . .
    K K4 0.5000 0.48817(18) 0.2500 0.0434(8) Uani d SP 0.402(16) 2 . .
    Na Na4 0.5000 0.48817(18) 0.2500 0.0434(8) Uani d SP 0.597(18) 2 . .
    O O1 0.6713(2) 0.6703(2) 0.3919(4) 0.0310(6) Uani d . 1 1 . .
    O O2 0.7192(2) 0.6791(2) 0.8226(4) 0.0367(7) Uani d . 1 1 . .
    O O3 0.5413(2) 0.2891(2) 0.4691(4) 0.0291(6) Uani d . 1 1 . .
    O O4 0.6072(3) 0.1336(2) 0.2506(5) 0.0461(8) Uani d . 1 1 . .
    O O5 0.8768(2) 0.5878(2) 0.6818(4) 0.0329(6) Uani d . 1 1 . .
    O O6 0.6623(3) 0.4960(2) 0.6026(5) 0.0438(8) Uani d . 1 1 . .
loop_
    _atom_site_aniso_label
    _atom_site_aniso_U_11
    _atom_site_aniso_U_22
    _atom_site_aniso_U_33
    _atom_site_aniso_U_12
    _atom_site_aniso_U_13
    _atom_site_aniso_U_23
    Mo1 0.0371(3) 0.0170(2) 0.0127(2) 0.000 0.00406(17) 0.000
    Mo2 0.02105(18) 0.0256(2) 0.01562(17) -0.00171(12) 0.00482(12) 0.00182(11)
    Co1 0.0207(3) 0.0214(4) 0.0145(3) 0.0035(3) 0.0068(3) 0.0003(3)
    Na1 0.0207(3) 0.0214(4) 0.0145(3) 0.0035(3) 0.0068(3) 0.0003(3)
    Na2 0.0237(9) 0.0250(11) 0.0276(10) 0.000 0.0129(8) 0.000
    Na3 0.0478(14) 0.0220(11) 0.0246(11) -0.0008(11) -0.0011(10) 0.0008(9)
    K4 0.0238(10) 0.0710(17) 0.0308(10) 0.000 0.0051(7) 0.000
    Na4 0.0238(10) 0.0710(17) 0.0308(10) 0.000 0.0051(7) 0.000
    O1 0.0330(14) 0.0347(16) 0.0204(12) 0.0102(13) 0.0046(11) 0.0015(12)
    O2 0.0410(16) 0.0462(18) 0.0242(14) 0.0009(14) 0.0139(12) 0.0005(13)
    O3 0.0328(13) 0.0357(15) 0.0189(12) -0.0025(12) 0.0098(10) -0.0051(11)
    O4 0.058(2) 0.0285(16) 0.0375(16) 0.0091(15) 0.0012(15) -0.0093(14)
    O5 0.0270(14) 0.0289(15) 0.0400(16) 0.0025(12) 0.0096(12) 0.0084(13)
    O6 0.0439(18) 0.0396(18) 0.0457(18) -0.0114(15) 0.0145(14) 0.0076(15)
_geom_special_details
;
All e.s.d.'s (except the e.s.d. in the dihedral angle between two l.s. planes)
are estimated using the full covariance matrix. The cell e.s.d.'s are taken
into account individually in the estimation of e.s.d.'s in distances, angles
and torsion angles; correlations between e.s.d.'s in cell parameters are only
used when they are defined by crystal symmetry. An approximate (isotropic)
treatment of cell e.s.d.'s is used for estimating e.s.d.'s involving l.s.
planes.
;
loop_
    _geom_bond_atom_site_label_1
    _geom_bond_atom_site_label_2
    _geom_bond_site_symmetry_2
    _geom_bond_distance
    _geom_bond_publ_flag
    Mo1 O4 2_655 1.762(3) ?
    Mo1 O4 . 1.762(3) ?
    Mo1 O3 . 1.768(2) ?
    Mo1 O3 2_655 1.768(2) ?
    Mo2 O5 . 1.744(3) ?
    Mo2 O1 . 1.755(3) ?
    Mo2 O6 . 1.764(3) ?
    Mo2 O2 . 1.781(3) ?
    Co1 O4 7_656 2.159(4) ?
    Co1 O3 . 2.166(3) ?
    Co1 O1 6_566 2.188(3) ?
    Co1 O2 6_565 2.211(3) ?
    Co1 O6 . 2.222(3) ?
    Co1 O2 4_646 2.298(3) ?
    Na2 O3 2_656 2.392(3) ?
    Na2 O3 . 2.392(3) ?
    Na2 O1 6_566 2.416(3) ?
    Na2 O1 5_666 2.416(3) ?
    Na2 O5 3_445 2.461(3) ?
    Na2 O5 4_646 2.461(3) ?
    Na3 O5 8_455 2.530(3) ?
    Na3 O5 4_646 2.530(3) ?
    Na3 O4 2_655 2.554(3) ?
    Na3 O4 6_556 2.554(3) ?
    Na3 O5 7_656 2.677(3) ?
    Na3 O5 3_445 2.677(3) ?
    K4 O6 . 2.602(3) ?
    K4 O6 2_655 2.602(3) ?
    K4 O6 6_565 2.675(3) ?
    K4 O6 5_666 2.675(3) ?
    K4 O3 2_655 3.064(3) ?
    K4 O3 . 3.064(3) ?
    K4 O1 . 3.199(4) ?
    K4 O1 2_655 3.199(4) ?
loop_
    _geom_angle_atom_site_label_1
    _geom_angle_atom_site_label_2
    _geom_angle_atom_site_label_3
    _geom_angle_site_symmetry_1
    _geom_angle_site_symmetry_3
    _geom_angle
    _geom_angle_publ_flag
    O4 Mo1 O4 2_655 . 102.2(2) ?
    O4 Mo1 O3 2_655 . 109.06(14) ?
    O4 Mo1 O3 . . 112.50(13) ?
    O4 Mo1 O3 2_655 2_655 112.50(13) ?
    O4 Mo1 O3 . 2_655 109.06(14) ?
    O3 Mo1 O3 . 2_655 111.26(18) ?
    O5 Mo2 O1 . . 111.51(13) ?
    O5 Mo2 O6 . . 109.70(15) ?
    O1 Mo2 O6 . . 107.00(15) ?
    O5 Mo2 O2 . . 108.41(14) ?
    O1 Mo2 O2 . . 111.48(13) ?
    O6 Mo2 O2 . . 108.69(15) ?
    O4 Co1 O3 7_656 . 169.69(11) ?
    O4 Co1 O1 7_656 6_566 102.76(12) ?
    O3 Co1 O1 . 6_566 83.96(10) ?
    O4 Co1 O2 7_656 6_565 90.15(12) ?
    O3 Co1 O2 . 6_565 82.34(11) ?
    O1 Co1 O2 6_566 6_565 165.35(11) ?
    O4 Co1 O6 7_656 . 95.65(12) ?
    O3 Co1 O6 . . 92.46(11) ?
    O1 Co1 O6 6_566 . 87.03(12) ?
    O2 Co1 O6 6_565 . 98.70(12) ?
    O4 Co1 O2 7_656 4_646 79.83(11) ?
    O3 Co1 O2 . 4_646 92.45(11) ?
    O1 Co1 O2 6_566 4_646 90.38(11) ?
    O2 Co1 O2 6_565 4_646 85.05(11) ?
    O6 Co1 O2 . 4_646 174.18(11) ?
_iucr_refine_instructions_details
;
TITL    zid8 in C 2/c
CELL   0.71073  12.8054  13.5328   7.1888  90.000 112.239  90.000
ZERR     4       0.0008   0.0009   0.0006   0.000   0.008   0.000
LATT  7
SYMM -X,Y, 0.50000-Z
SFAC    O   NA     CO    MO    K
UNIT    48  14.4   4    12     1.6
MERG    2
L.S.    8
ACTA
FMAP    2
PLAN    25
REM SUMP 1.000 0.002 1. 2  1. 3
REM 0.48259   0.51740
EADP CO1 NA1
EXYZ CO1 NA1
SUMP 0.500 0.002 1. 4  1. 5
EADP K4 NA4
EXYZ K4 NA4
WGHT    0.025600    0.293700
EXTI    0.002145
FVAR       0.15208   0.48259   0.51740   0.20106   0.29855
MO1   4    0.500000    0.215347    0.250000    10.50000    0.03710    0.01702 =
         0.01271    0.00000    0.00406    0.00000
MO2   4    0.733658    0.609494    0.623468    11.00000    0.02105    0.02558 =
         0.01562    0.00182    0.00482   -0.00171
CO1   3    0.713501    0.338246    0.624399    10.50000    0.02069    0.02137 =
         0.01453    0.00029    0.00678    0.00353
NA1   2    0.713501    0.338246    0.624399    10.50000    0.02069    0.02137 =
         0.01453    0.00029    0.00678    0.00353
NA2   2    0.500000    0.233932    0.750000    10.50000    0.02370    0.02499 =
         0.02760    0.00000    0.01291    0.00000
NA3   2    0.500000    0.000000    0.500000    10.50000    0.04780    0.02200 =
         0.02458    0.00079   -0.00111   -0.00075
K4    5    0.500000    0.488169    0.250000    41.00000    0.02381    0.07095 =
         0.03083    0.00000    0.00513    0.00000
NA4   2    0.500000    0.488169    0.250000    51.00000    0.02381    0.07095 =
         0.03083    0.00000    0.00513    0.00000
O1    1    0.671301    0.670296    0.391872    11.00000    0.03298    0.03473 =
         0.02044    0.00146    0.00460    0.01017
O2    1    0.719161    0.679089    0.822583    11.00000    0.04104    0.04621 =
         0.02419    0.00048    0.01391    0.00094
O3    1    0.541251    0.289099    0.469056    11.00000    0.03280    0.03571 =
         0.01893   -0.00510    0.00977   -0.00250
O4    1    0.607191    0.133559    0.250579    11.00000    0.05766    0.02845 =
         0.03745   -0.00931    0.00116    0.00914
O5    1    0.876820    0.587756    0.681822    11.00000    0.02704    0.02892 =
         0.03999    0.00839    0.00962    0.00250
O6    1    0.662300    0.496025    0.602615    11.00000    0.04386    0.03958 =
         0.04565    0.00758    0.01449   -0.01136
HKLF 4
REM     zid8 in C 2/c
REM R1 =  0.0217 for   1092 Fo > 4sig(Fo)  and  0.0286 for all   1252 data
REM     99 parameters refined using      1 restraints
END
WGHT      0.0259      0.2954
REM Highest difference peak  0.471,  deepest hole -0.431,  1-sigma level  0.115
Q1    1   0.7013  0.5594  0.5545  11.00000  0.05    0.47
Q2    1   0.4827  0.5453  0.1674  11.00000  0.05    0.41
Q3    1   0.6601  0.5586  0.5892  11.00000  0.05    0.39
Q4    1   0.7967  0.6389  0.8343  11.00000  0.05    0.39
Q5    1   0.4875  0.2724  0.4127  11.00000  0.05    0.38
Q6    1   0.7302  0.5020  0.6477  11.00000  0.05    0.38
Q7    1   0.6787  0.6327  0.6189  11.00000  0.05    0.37
Q8    1   0.7600  0.3993  0.6910  11.00000  0.05    0.37
Q9    1   0.5631  0.1592  0.3239  11.00000  0.05    0.37
Q10   1   0.5223  0.1142  0.1382  11.00000  0.05    0.37
Q11   1   0.5000  0.0766  0.2500  10.50000  0.05    0.36
Q12   1   0.8169  0.5957  0.6436  11.00000  0.05    0.35
Q13   1   0.5388  0.2738  0.3351  11.00000  0.05    0.34
Q14   1   0.5007 -0.0825  0.4696  11.00000  0.05    0.33
Q15   1   0.5941  0.5110  0.4149  11.00000  0.05    0.31
Q16   1   0.5000  0.3411  0.2500  10.50000  0.05    0.31
Q17   1   0.7055  0.4124  0.6063  11.00000  0.05    0.31
Q18   1   0.6229  0.6451  0.3571  11.00000  0.05    0.31
Q19   1   0.6387  0.4103  0.5811  11.00000  0.05    0.31
Q20   1   0.8615  0.5997  0.7793  11.00000  0.05    0.30
Q21   1   0.7836  0.3421  0.6174  11.00000  0.05    0.30
Q22   1   0.6697  0.7184  0.3843  11.00000  0.05    0.30
Q23   1   0.4678  0.4188  0.1844  11.00000  0.05    0.30
Q24   1   0.6973  0.6564  0.3325  11.00000  0.05    0.29
Q25   1   0.3802  0.0248  0.4081  11.00000  0.05    0.29
;
