# Supplementary material for: Structure cristalline de type alluaudite K0.4Na3.6Co(MoO4)3
Source: Acta Crystallogr E Crystallogr Commun. 2015 Jan 1;71(Pt 1):4–7. doi: 10.1107/S2056989014025894 (PMC4331865; doi:10.1107/S2056989014025894)
Supplement: Supplementary file 2 [file e-71-00004-Isup2.hkl]

#
# h,k,l, Fc-squared, Fo-squared, sigma(Fo-squared) and status flag
#
data_I
_shelx_title '    zid8 in C 2/c'
_shelx_refln_list_code          4
_shelx_F_calc_maximum      546.68
_exptl_crystal_F_000      1184.80
_reflns_d_resolution_high  0.7839
 
loop_
 _symmetry_equiv_pos_as_xyz
 'x, y, z'
 '-x, y, -z+1/2'
 'x+1/2, y+1/2, z'
 '-x+1/2, y+1/2, -z+1/2'
 '-x, -y, -z'
 'x, -y, z-1/2'
 '-x+1/2, -y+1/2, -z'
 'x+1/2, -y+1/2, z-1/2'
 
_cell_length_a    12.8054
_cell_length_b    13.5328
_cell_length_c     7.1888
_cell_angle_alpha  90.000
_cell_angle_beta  112.239
_cell_angle_gamma  90.000
 
_shelx_F_squared_multiplier     1.000
 
loop_
 _refln_index_h
 _refln_index_k
 _refln_index_l
 _refln_F_squared_calc
 _refln_F_squared_meas
 _refln_F_squared_sigma
 _refln_observed_status
   2   0   0    35560.55    36401.10    500.85 o
   4   0   0   211456.02   212060.42   1223.69 o
   6   0   0      495.55      582.46     34.56 o
   8   0   0    53547.43    51457.59   1046.35 o
  10   0   0     3513.55     3811.33    202.39 o
  12   0   0     2714.49     2547.20    145.44 o
  14   0   0     3368.24     3010.09    210.92 o
   1   1   0      158.39      155.54     28.85 o
   3   1   0    26393.67    27094.63    474.95 o
   5   1   0    44175.18    45923.92    380.70 o
   7   1   0    24766.97    25215.04    264.75 o
   9   1   0     5766.60     5575.29    153.97 o
  11   1   0     9248.35     9072.87    219.06 o
  13   1   0     7278.09     8158.02    681.68 o
  15   1   0     3460.00     3620.51    203.27 o
   0   2   0    17895.02    16503.32    162.11 o
   2   2   0     9996.96    10166.98    150.10 o
   4   2   0    15785.22    17051.69    170.95 o
   6   2   0     3662.82     3654.03     98.10 o
   8   2   0       66.01      120.81     44.88 o
  10   2   0     4111.28     4045.38    149.72 o
  12   2   0      132.45        8.16     70.73 o
  14   2   0      871.08      925.24     71.52 o
   1   3   0     3043.43     2747.41     87.58 o
   3   3   0    36041.88    34193.64    327.60 o
   5   3   0    18334.53    19285.34    294.34 o
   7   3   0    54619.54    52609.73   1266.45 o
   9   3   0     3153.10     3110.92    193.05 o
  11   3   0    15365.53    15257.47    393.55 o
  13   3   0      331.53      282.82     81.73 o
   0   4   0    25287.10    23808.08    353.07 o
   2   4   0   232816.02   233900.14   3062.05 o
   4   4   0      682.59      562.12     35.31 o
   6   4   0    95315.58    92578.70   1143.03 o
   8   4   0      285.67      279.82     86.83 o
  10   4   0     7288.20     7324.26    526.47 o
  12   4   0     2328.65     2206.92    202.39 o
  14   4   0      664.93      717.54     94.72 o
   1   5   0      160.80       91.84     53.84 o
   3   5   0    22433.80    22805.75    310.65 o
   5   5   0    18883.47    19339.25    594.47 o
   7   5   0       99.04      104.82     83.80 o
   9   5   0    18671.55    19135.29    756.68 o
  11   5   0     1171.35     1306.65    156.41 o
  13   5   0    11837.92    10970.76    480.88 o
   0   6   0     3755.96     4388.50    192.86 o
   2   6   0     1181.88     1391.87     75.33 o
   4   6   0     1035.88     1131.78     63.62 o
   6   6   0     8923.34     8045.38    526.37 o
   8   6   0     9247.11     8995.65    280.88 o
  10   6   0     3576.53     4049.44    218.57 o
  12   6   0     1340.92     1454.45     78.89 o
  14   6   0     1066.79     1170.60    125.45 o
   1   7   0    14219.72    13416.72    550.90 o
   3   7   0       27.38       79.89     54.39 o
   5   7   0    25915.07    25622.88   1074.72 o
   7   7   0     2219.38     2379.73    118.08 o
   9   7   0     9225.65     9524.86    315.13 o
  11   7   0      522.42      640.83    157.86 o
  13   7   0     3223.45     3070.35    284.09 o
   0   8   0    19288.87    19304.53    466.09 o
   2   8   0     2147.69     2205.35    115.97 o
   4   8   0     8649.38     8395.78    243.02 o
   6   8   0     2666.12     2719.79    177.83 o
   8   8   0     8243.77     8199.83    286.77 o
  10   8   0      783.87      929.32    144.04 o
  12   8   0     2066.64     2042.34    139.11 o
   1   9   0     9991.51     9714.07    315.63 o
   3   9   0     5380.52     5392.77    208.86 o
   5   9   0     5382.51     5211.40    221.66 o
   7   9   0     7137.78     7259.70    398.95 o
   9   9   0      461.95      453.56     70.55 o
  11   9   0     9970.85    10257.34    612.79 o
   0  10   0    27990.65    28067.44    652.94 o
   2  10   0       31.29       26.66    254.89 o
   4  10   0    15975.33    15422.93    365.67 o
   6  10   0      264.76      247.65     57.98 o
   8  10   0    10276.12    10627.44    345.81 o
  10  10   0     1131.15     1118.25     72.75 o
  12  10   0     2873.41     3283.64    367.16 o
   1  11   0     4881.96     5265.49    392.83 o
   3  11   0       35.84      143.37    133.61 o
   5  11   0     7022.95     6289.65    258.20 o
   7  11   0       86.40       73.99    142.69 o
   9  11   0     2560.27     2495.79    142.18 o
  11  11   0      279.77      194.77    124.89 o
   0  12   0       77.76      -85.61    139.66 o
   2  12   0     3820.88     3993.36    209.25 o
   4  12   0     3101.45     3092.13    165.40 o
   6  12   0      228.03       85.79    160.86 o
   8  12   0     2450.53     2242.11    115.07 o
  10  12   0      106.13       88.19    120.30 o
   1  13   0     1464.09     1545.23    128.96 o
   3  13   0     1140.53     1189.34     69.46 o
   5  13   0     1552.28     1601.78     97.96 o
   7  13   0        3.07      -66.44    107.79 o
   9  13   0     3495.65     3391.65    197.88 o
   0  14   0      292.82      464.01     72.22 o
   2  14   0    28168.91    27613.84    582.47 o
   4  14   0      791.02      788.70     64.84 o
   6  14   0    12379.03    12835.26    422.32 o
   8  14   0        8.25       39.39    108.15 o
   1  15   0      343.16      471.62    115.61 o
   3  15   0     1234.17     1198.61    187.99 o
   5  15   0     2378.47     2295.85    155.84 o
   7  15   0     2587.25     2534.64    150.20 o
   0  16   0     3473.83     3465.90    290.20 o
   2  16   0      287.46      367.57    174.27 o
   4  16   0     2156.13     2057.58    103.93 o
   1  17   0      404.27      309.81    137.70 o
 -15   1   1       38.17      146.57    141.39 o
 -13   1   1      447.56      466.91    128.88 o
 -11   1   1     2754.40     2758.53    106.33 o
  -9   1   1     1385.89     1499.69     94.17 o
  -7   1   1    10428.89    10071.33    164.29 o
  -5   1   1     6623.28     7472.54    117.78 o
  -3   1   1    38600.67    39974.28    214.89 o
  -1   1   1     4329.53     4413.35     90.24 o
   1   1   1    30571.64    30732.01    293.50 o
   3   1   1     2550.59     2489.85     69.17 o
   5   1   1     4243.89     4051.67    101.24 o
   7   1   1     1870.22     1953.00     72.33 o
   9   1   1    15301.41    15183.84    261.45 o
  11   1   1     2940.17     3042.54    198.95 o
  13   1   1     8692.92     9252.85    582.38 o
 -14   2   1     9075.84     9845.61   1206.55 o
 -12   2   1     6050.73     6185.19    255.36 o
 -10   2   1    15136.19    15557.30    258.07 o
  -8   2   1    13232.88    12827.05    288.35 o
  -6   2   1    25013.69    23788.57    233.08 o
  -4   2   1    22594.29    23811.12    300.72 o
  -2   2   1    30653.71    31838.94    596.50 o
   0   2   1     4745.63     4680.11    115.03 o
   2   2   1    31594.58    31623.90    211.40 o
   4   2   1     3419.94     2894.80    131.51 o
   6   2   1    13482.19    12487.16    186.92 o
   8   2   1     1983.49     1848.24     66.47 o
  10   2   1     2900.53     3042.64    108.71 o
  12   2   1     1054.36     1032.99     51.45 o
  14   2   1     1033.81     1064.16     83.27 o
 -15   3   1     2460.99     2689.98    242.85 o
 -13   3   1     1191.98     1237.43     75.36 o
 -11   3   1     1787.95     1930.73    189.16 o
  -9   3   1     1637.42     1799.96    132.47 o
  -7   3   1     1287.61     1590.48     91.56 o
  -5   3   1    15770.95    16352.63   1074.69 o
  -3   3   1      803.40      730.81     40.94 o
  -1   3   1    65087.71    65618.05   1255.51 o
   1   3   1    13026.76    13269.19    252.04 o
   3   3   1    33318.93    31438.16    910.24 o
   5   3   1    17177.64    16835.89    732.31 o
   7   3   1    31300.98    31383.85    461.18 o
   9   3   1     8563.69     8117.08    281.80 o
  11   3   1     7916.57     7345.79    301.85 o
  13   3   1     2345.57     2825.86    224.67 o
 -14   4   1       82.86       47.56    157.82 o
 -12   4   1     3309.47     3126.34    161.27 o
 -10   4   1      834.72      875.30     55.42 o
  -8   4   1    24947.26    24714.00    414.18 o
  -6   4   1     6935.16     6876.34    193.39 o
  -4   4   1    17773.97    15206.55    895.81 o
  -2   4   1     1278.49     1088.65     61.02 o
   0   4   1    63515.77    60727.73    961.77 o
   2   4   1      143.67       85.73     76.98 o
   4   4   1     5097.83     4853.69    179.76 o
   6   4   1    17955.90    16550.98    328.34 o
   8   4   1       65.18       75.75     57.72 o
  10   4   1     9297.86     9715.53    756.09 o
  12   4   1      315.85      432.31     75.59 o
 -15   5   1       26.31     -107.66    152.20 o
 -13   5   1     1136.83     1113.38    266.07 o
 -11   5   1      328.57      379.55     60.85 o
  -9   5   1     1388.57     1587.26    102.21 o
  -7   5   1       40.70       80.90     62.34 o
  -5   5   1     8287.19     8325.41    210.05 o
  -3   5   1     2334.31     2364.29    105.17 o
  -1   5   1      140.25       88.24     51.49 o
   1   5   1      969.60      825.28     46.16 o
   3   5   1       39.47       38.21     58.89 o
   5   5   1     6605.57     6323.84    263.78 o
   7   5   1       90.52      150.01     77.57 o
   9   5   1      622.59      629.45     58.61 o
  11   5   1     3348.21     3128.38    178.74 o
  13   5   1      714.59      722.17     89.22 o
 -14   6   1     1146.38     1260.21    118.10 o
 -12   6   1     9921.78    10203.74    454.29 o
 -10   6   1     4930.53     4693.52    349.35 o
  -8   6   1    17954.35    18064.59    377.71 o
  -6   6   1     6061.75     5647.91    196.22 o
  -4   6   1    35293.10    34772.52    886.74 o
  -2   6   1     5861.36     5527.51    161.05 o
   0   6   1    21601.16    20308.24    294.52 o
   2   6   1        2.62       51.81     48.55 o
   4   6   1    20269.94    20375.79    683.97 o
   6   6   1     4189.49     3779.28    181.79 o
   8   6   1     2233.98     2259.67    121.81 o
  10   6   1     2192.69     2351.09    326.63 o
  12   6   1        1.62       58.89     96.30 o
 -13   7   1     3321.68     3071.84    360.34 o
 -11   7   1     4240.73     4429.91    349.76 o
  -9   7   1      190.03      166.49     93.11 o
  -7   7   1      660.16      615.83     56.02 o
  -5   7   1     4207.37     4335.71    174.43 o
  -3   7   1     4822.16     5072.06    172.62 o
  -1   7   1    36591.73    35716.48   1465.23 o
   1   7   1    33492.77    32275.76    411.72 o
   3   7   1    58802.39    56628.53    595.16 o
   5   7   1    35607.09    35904.86    579.04 o
   7   7   1    31955.92    30983.06    519.17 o
   9   7   1     8151.72     8430.29    303.95 o
  11   7   1     4267.63     4427.28    226.98 o
  13   7   1     1217.28     1166.73     84.33 o
 -12   8   1       85.14      129.52    112.42 o
 -10   8   1    12556.45    12426.82    369.67 o
  -8   8   1     7912.44     7225.64    330.52 o
  -6   8   1    42171.69    41476.53   1127.28 o
  -4   8   1     5959.45     5864.95    200.00 o
  -2   8   1    52569.77    50122.92   1488.69 o
   0   8   1    10011.29     9499.50    338.56 o
   2   8   1    37174.20    36901.50    484.65 o
   4   8   1     7401.79     7575.21    449.41 o
   6   8   1     1885.27     1822.14    112.73 o
   8   8   1     9491.82     8546.91    311.71 o
  10   8   1      109.82       96.27    125.83 o
  12   8   1     6389.75     7082.50    343.45 o
 -13   9   1      591.90      633.20     89.24 o
 -11   9   1       15.87      170.60    125.39 o
  -9   9   1      391.74      433.64     53.25 o
  -7   9   1      106.31      218.49     98.75 o
  -5   9   1     6347.90     6217.94    238.16 o
  -3   9   1     3907.16     4238.87    196.47 o
  -1   9   1      310.85      336.33     69.85 o
   1   9   1     1777.29     1783.68    105.61 o
   3   9   1      297.51      338.25     49.19 o
   5   9   1     4341.70     4126.40    204.63 o
   7   9   1      321.45      312.97     94.45 o
   9   9   1      306.46      330.92    209.09 o
  11   9   1        3.33       89.93    174.68 o
 -12  10   1      583.29      437.75     87.53 o
 -10  10   1     7167.32     7007.28    305.39 o
  -8  10   1     2378.08     2399.19    132.39 o
  -6  10   1     9729.51    10286.12    312.70 o
  -4  10   1     7353.57     6814.54    244.70 o
  -2  10   1    17900.14    18043.11   1720.93 o
   0  10   1      321.94      333.25     52.61 o
   2  10   1     9687.63     9691.85    540.95 o
   4  10   1       26.63       38.90     81.84 o
   6  10   1      158.68      159.82     90.07 o
   8  10   1     6453.07     6316.90    280.44 o
  10  10   1      362.51      354.96    122.55 o
 -11  11   1      696.32      713.24    136.68 o
  -9  11   1     7924.17     7930.55    587.94 o
  -7  11   1     1581.96     1589.37    141.08 o
  -5  11   1     1774.54     1790.20     95.40 o
  -3  11   1    17199.77    16448.71    451.76 o
  -1  11   1      376.49      428.65     94.50 o
   1  11   1    42347.51    42455.00    700.49 o
   3  11   1    11693.04    11976.97    610.54 o
   5  11   1    38005.82    37948.87    761.22 o
   7  11   1     7058.12     7158.27    299.17 o
   9  11   1    13169.65    13495.24    455.09 o
 -10  12   1     2611.01     2612.90    163.87 o
  -8  12   1    12861.54    13207.42    433.84 o
  -6  12   1     8160.90     8162.34    406.17 o
  -4  12   1    15370.32    14645.12    601.60 o
  -2  12   1     6185.85     6054.45    264.42 o
   0  12   1    16938.92    17785.14    864.83 o
   2  12   1     1548.41     1546.03    144.98 o
   4  12   1     3173.19     3188.94    172.00 o
   6  12   1       40.76     -111.17    111.17 o
   8  12   1      246.89      154.81    126.93 o
  10  12   1     1495.37     1382.35     91.78 o
  -9  13   1     3034.43     3064.58    247.91 o
  -7  13   1     1084.89      981.43     69.41 o
  -5  13   1     3559.39     3544.79    188.49 o
  -3  13   1      817.99      760.39     62.55 o
  -1  13   1     9155.22     9301.32    320.46 o
   1  13   1     2810.49     2694.92    155.35 o
   3  13   1     1680.07     1680.55    124.43 o
   5  13   1      166.71      320.95    158.26 o
   7  13   1     3657.02     3340.58    201.98 o
   9  13   1        8.39      174.24    156.09 o
  -8  14   1      276.35       75.85    129.11 o
  -6  14   1     1615.60     1573.60    337.97 o
  -4  14   1     3468.91     3766.54    272.04 o
  -2  14   1     4755.24     5401.63    262.49 o
   0  14   1      577.25      666.31     60.70 o
   2  14   1     1128.60     1282.00     76.68 o
   4  14   1       17.50      134.41    100.44 o
   6  14   1      206.30      178.30    135.56 o
   8  14   1     1935.94     2118.50    158.61 o
  -7  15   1     3090.09     3016.94    176.66 o
  -5  15   1     3813.08     4114.29    213.05 o
  -3  15   1      833.24      944.56    130.85 o
  -1  15   1     9297.52     9076.87    477.72 o
   1  15   1      200.23      298.68    219.45 o
   3  15   1    14621.95    15139.26    681.93 o
   5  15   1      580.88      563.45     86.80 o
  -6  16   1     1699.48     1739.98    143.45 o
  -4  16   1     4508.16     4159.38    232.70 o
  -2  16   1     1127.01     1128.83    163.31 o
   0  16   1     3403.65     3404.62    317.69 o
   2  16   1       47.97       91.14    132.32 o
   4  16   1     1848.18     1931.38    108.55 o
  -1  17   1       51.02      194.04    109.18 o
   1  17   1     1830.54     1918.32    281.72 o
 -16   0   2     7241.43     6100.62    397.86 o
 -14   0   2     1610.72     1634.04    125.06 o
 -12   0   2    32712.25    33342.25    579.60 o
 -10   0   2     1062.78     1136.65     54.15 o
  -8   0   2   117944.46   119169.96   2845.45 o
  -6   0   2    10636.22    10994.49    329.29 o
  -4   0   2    78586.09    81630.53   1151.65 o
  -2   0   2     7975.03     8570.21    153.93 o
   0   0   2    44817.90    44195.90    487.39 o
   2   0   2    30123.66    27287.90    489.36 o
   4   0   2     3607.80     3818.37    145.83 o
   6   0   2    58204.80    55922.80   1481.51 o
   8   0   2     1975.52     2128.83    416.71 o
  10   0   2    40220.43    40471.47    672.46 o
  12   0   2     3285.99     3079.20    183.60 o
 -15   1   2        6.11      -69.00    119.54 o
 -13   1   2      462.12      426.48     95.80 o
 -11   1   2     1326.64     1392.08     58.63 o
  -9   1   2     2968.71     3115.06    158.20 o
  -7   1   2    16397.09    16297.45    222.28 o
  -5   1   2     3554.92     2988.54     95.23 o
  -3   1   2    78306.37    82669.24   1066.36 o
  -1   1   2    97365.83   102358.70   1356.96 o
   1   1   2    68783.96    67030.98    760.11 o
   3   1   2    12825.75    11984.65    161.42 o
   5   1   2    28785.29    27579.45    449.72 o
   7   1   2     7212.11     6963.96    169.57 o
   9   1   2     4084.49     4291.58    150.90 o
  11   1   2       10.29       57.60     62.84 o
  13   1   2       84.44       35.04    119.99 o
 -16   2   2       93.76       89.29    124.30 o
 -14   2   2     4006.44     3552.75    195.17 o
 -12   2   2     1199.09     1166.85     46.37 o
 -10   2   2     3217.58     3404.62    121.23 o
  -8   2   2    14541.72    14646.30    213.04 o
  -6   2   2    13610.18    13709.17    190.94 o
  -4   2   2     8835.94     8498.25    293.93 o
  -2   2   2    17484.62    19098.35    190.86 o
   0   2   2    14771.62    14644.95    149.83 o
   2   2   2     2254.12     1923.25     69.71 o
   4   2   2    15737.89    15794.10    203.51 o
   6   2   2     5446.25     5322.60    238.25 o
   8   2   2     1952.49     2004.11     88.56 o
  10   2   2     3224.53     3352.28    121.31 o
  12   2   2     2472.65     2388.22     98.23 o
 -15   3   2     2604.39     2787.64    223.83 o
 -13   3   2      116.79      132.77     92.84 o
 -11   3   2     8200.05     8146.62    281.66 o
  -9   3   2     6461.49     6603.00    337.17 o
  -7   3   2       28.73        2.23     63.24 o
  -5   3   2    64802.29    65050.96   3098.41 o
  -3   3   2       98.61       53.83     44.53 o
  -1   3   2   108377.90   108642.34    626.21 o
   1   3   2     5493.94     6960.16    163.91 o
   3   3   2    87816.41    86912.95    664.68 o
   5   3   2     2253.71     2342.80    363.03 o
   7   3   2    27002.40    27748.90   1437.60 o
   9   3   2     2388.50     2457.34    213.69 o
  11   3   2      497.63      470.39     75.89 o
  13   3   2     2379.62     2487.24    217.73 o
 -14   4   2    11530.45    11183.47    538.47 o
 -12   4   2     2394.21     2378.70    212.81 o
 -10   4   2    36224.25    37487.52   1059.60 o
  -8   4   2    11801.03    11449.31    545.37 o
  -6   4   2    72167.64    72713.51   1815.14 o
  -4   4   2     3085.73     3702.14    320.25 o
  -2   4   2     8910.54     7686.47    174.62 o
   0   4   2      574.77      297.47     64.90 o
   2   4   2     3892.33     4078.19    145.33 o
   4   4   2    34822.47    34202.46    450.72 o
   6   4   2     3955.28     3535.21    197.53 o
   8   4   2    30756.27    30140.77    533.15 o
  10   4   2     4701.28     4514.72    228.36 o
  12   4   2    13672.09    13808.27    460.02 o
 -15   5   2      703.35      802.32     99.91 o
 -13   5   2      181.87       42.66    123.17 o
 -11   5   2     5036.56     5402.39    373.85 o
  -9   5   2    10167.63     9669.09    291.29 o
  -7   5   2    30984.85    31214.81    453.78 o
  -5   5   2     8707.91     8586.46    216.78 o
  -3   5   2    63437.86    64544.00    542.40 o
  -1   5   2    20787.03    21075.36    299.36 o
   1   5   2    62942.29    61927.95   1087.73 o
   3   5   2     4284.65     4237.92    162.84 o
   5   5   2    38348.21    37978.71   2537.51 o
   7   5   2     4936.61     4816.13    214.68 o
   9   5   2     5831.99     5602.13    632.33 o
  11   5   2      342.95      339.53     70.49 o
 -14   6   2     1903.99     2164.36    212.06 o
 -12   6   2     2339.25     2415.60    142.32 o
 -10   6   2       79.63      -35.96     97.75 o
  -8   6   2     1307.97     1256.33    127.89 o
  -6   6   2     1890.26     1860.30    102.85 o
  -4   6   2        7.45      112.06     49.95 o
  -2   6   2     8891.36     9068.78    382.92 o
   0   6   2     2691.82     2444.30    121.45 o
   2   6   2      408.74      466.63     38.74 o
   4   6   2      598.13      566.64     42.79 o
   6   6   2     2776.22     2822.40    146.30 o
   8   6   2      374.62      430.58    141.63 o
  10   6   2      479.97      503.96     62.03 o
  12   6   2      310.44      512.22     83.00 o
 -13   7   2     3425.26     3293.03    188.41 o
 -11   7   2     1183.36     1189.84     66.66 o
  -9   7   2     7502.02     7330.40    319.78 o
  -7   7   2     8857.21     8905.36    278.10 o
  -5   7   2    10081.32    10023.03    503.82 o
  -3   7   2    58145.48    57722.46   1199.54 o
  -1   7   2     6969.97     7032.47    257.86 o
   1   7   2    55239.43    53003.88    573.90 o
   3   7   2     9327.44     9343.97    257.59 o
   5   7   2    25234.00    25866.38    461.05 o
   7   7   2     8405.63     8559.36    296.48 o
   9   7   2     2880.76     2880.00    165.67 o
  11   7   2     2504.63     2287.38    140.24 o
 -14   8   2     3569.58     3098.95    239.51 o
 -12   8   2     3817.74     3457.74    260.81 o
 -10   8   2     2443.34     2438.74    137.23 o
  -8   8   2     1774.25     1692.68    103.30 o
  -6   8   2     3494.12     3460.54    172.22 o
  -4   8   2     1942.98     1995.01    109.27 o
  -2   8   2     1492.26     1510.71     86.31 o
   0   8   2       19.02      143.07     67.40 o
   2   8   2     4259.51     3882.50    280.68 o
   4   8   2     4877.88     5035.29    216.42 o
   6   8   2     1226.42     1275.13    112.07 o
   8   8   2     1482.54     1517.47     80.75 o
  10   8   2     2287.45     2483.36    150.89 o
 -13   9   2     4886.54     4834.33    711.01 o
 -11   9   2     3174.33     3184.42    166.68 o
  -9   9   2    15251.58    15326.30    407.46 o
  -7   9   2     1953.39     1919.51    107.54 o
  -5   9   2    14661.65    15082.57    353.71 o
  -3   9   2     1511.47     1483.23     88.15 o
  -1   9   2    43382.96    43359.81    856.56 o
   1   9   2     1633.63     1728.08    159.52 o
   3   9   2    20322.75    22221.25    440.39 o
   5   9   2      287.76      394.57     49.38 o
   7   9   2    10504.58    10558.03    345.91 o
   9   9   2     1208.74     1442.25     84.28 o
  11   9   2     5518.98     5647.48    266.62 o
 -12  10   2     3847.52     4404.67    463.96 o
 -10  10   2        9.58       40.07    105.61 o
  -8  10   2     1542.22     1484.14     86.98 o
  -6  10   2       99.68       25.96    157.61 o
  -4  10   2     1796.85     1709.98    130.30 o
  -2  10   2      154.77       31.78    166.05 o
   0  10   2      127.11       60.27    120.86 o
   2  10   2      537.48      432.19     60.30 o
   4  10   2        8.97       95.07     73.22 o
   6  10   2     1342.88     1367.29     74.17 o
   8  10   2       10.21      102.53    112.88 o
  10  10   2     1806.09     2123.54    128.03 o
 -11  11   2     1789.37     1703.95     92.55 o
  -9  11   2      864.05      811.81     81.20 o
  -7  11   2     5327.89     5462.19    253.05 o
  -5  11   2     2512.40     2615.27    275.85 o
  -3  11   2    10978.01    11556.85    332.22 o
  -1  11   2     1937.68     1764.44    118.62 o
   1  11   2    16896.52    17089.42    952.60 o
   3  11   2     3173.29     3360.22    158.25 o
   5  11   2     5827.89     5960.24    272.70 o
   7  11   2      400.74      412.08     55.84 o
   9  11   2     3507.48     3528.13    563.92 o
 -10  12   2      649.67      743.24     88.10 o
  -8  12   2     1265.84     1140.84    111.41 o
  -6  12   2     4250.13     4271.23    254.86 o
  -4  12   2     1145.22     1084.21     70.55 o
  -2  12   2     2831.70     2864.45    192.96 o
   0  12   2     2805.09     2757.18    154.60 o
   2  12   2     2088.04     2190.52    121.81 o
   4  12   2     2368.58     2363.75    138.26 o
   6  12   2      559.89      627.22     77.53 o
   8  12   2     1118.38     1271.75     78.00 o
  -9  13   2     1102.65      981.47     82.20 o
  -7  13   2     4780.46     4637.33    231.50 o
  -5  13   2     2256.47     2262.86    122.22 o
  -3  13   2     3770.23     3894.95    383.26 o
  -1  13   2      583.15      602.50    119.16 o
   1  13   2     3174.58     3355.57    195.14 o
   3  13   2     2113.88     2193.09    189.38 o
   5  13   2     4239.42     4591.08    239.87 o
   7  13   2     1228.84     1335.76     80.41 o
  -8  14   2      237.05      192.02    117.47 o
  -6  14   2     6182.10     5755.29    310.35 o
  -4  14   2      122.52     -123.12    199.98 o
  -2  14   2     2378.34     2721.32    164.34 o
   0  14   2     1676.65     1828.08    110.32 o
   2  14   2      816.48      876.99     71.88 o
   4  14   2     2576.83     2744.33    154.42 o
   6  14   2       72.07       44.74    143.49 o
  -7  15   2      823.87      887.00    255.85 o
  -5  15   2     5489.47     5535.34    296.49 o
  -3  15   2     3070.44     3136.60    188.03 o
  -1  15   2     5296.29     5429.85    283.97 o
   1  15   2     3965.74     3946.91    209.02 o
   3  15   2     4974.16     5142.29    238.42 o
   5  15   2     1737.40     2012.10    118.18 o
  -4  16   2     2913.44     2719.86    152.62 o
  -2  16   2     1859.26     2009.10    481.24 o
   0  16   2     1630.82     1699.99    127.58 o
   2  16   2     2088.00     2064.44    101.80 o
 -15   1   3     7286.42     7211.01    335.70 o
 -13   1   3     2713.94     2924.36    219.55 o
 -11   1   3    17338.82    17550.91    411.88 o
  -9   1   3     2426.61     2407.84     88.06 o
  -7   1   3     9921.97    10204.86    281.21 o
  -5   1   3     1400.26     1459.64     54.46 o
  -3   1   3       15.43       90.78     37.23 o
  -1   1   3     4469.97     4555.90     99.66 o
   1   1   3    18083.92    17526.07    213.03 o
   3   1   3      798.35      845.67     42.59 o
   5   1   3    10206.03    10022.84    196.72 o
   7   1   3      597.51      654.64     36.12 o
   9   1   3     5318.74     5129.42    178.69 o
  11   1   3      849.45      746.86     54.40 o
 -16   2   3     1656.95     1796.19    104.74 o
 -14   2   3     1616.74     1479.04     93.82 o
 -12   2   3       45.47      111.37     61.00 o
 -10   2   3      941.97      919.74     68.67 o
  -8   2   3    15713.87    15787.14    336.89 o
  -6   2   3     5082.95     5026.87    118.09 o
  -4   2   3    19479.89    20081.91    209.09 o
  -2   2   3     1610.35     1523.67     64.78 o
   0   2   3    16063.92    15892.42    187.81 o
   2   2   3       40.50       70.19     39.02 o
   4   2   3    10466.49    10824.71    191.28 o
   6   2   3    10591.03    10668.42    211.50 o
   8   2   3    11007.98    11333.00    571.92 o
  10   2   3     3369.99     3265.37    130.45 o
  12   2   3     6255.67     6903.02    237.32 o
 -15   3   3     1618.70     1768.10    129.82 o
 -13   3   3     7222.64     7621.10    302.04 o
 -11   3   3     5120.74     5066.68    302.78 o
  -9   3   3    25109.37    25544.09    444.32 o
  -7   3   3    19292.70    19213.89    341.25 o
  -5   3   3    30747.22    30537.82   1058.72 o
  -3   3   3    12853.00    13117.99    243.95 o
  -1   3   3    36233.54    36304.73   1036.00 o
   1   3   3     8533.57     9120.77    269.54 o
   3   3   3    11464.92    11449.20    271.25 o
   5   3   3      914.66      893.35     87.40 o
   7   3   3     3697.22     3673.40    199.36 o
   9   3   3     1253.66     1183.46     73.85 o
  11   3   3      105.91      192.00     70.89 o
 -14   4   3      631.37      724.46     92.99 o
 -12   4   3     5226.44     5255.39    247.77 o
 -10   4   3      416.02      439.63     46.48 o
  -8   4   3    20453.97    20291.99    383.11 o
  -6   4   3       11.99      -14.21     57.53 o
  -4   4   3     6071.28     5915.28    222.75 o
  -2   4   3    47664.76    50219.91    495.95 o
   0   4   3     1266.55     1296.84     74.88 o
   2   4   3    38989.54    38724.61    484.85 o
   4   4   3     5218.26     5013.96    207.43 o
   6   4   3    19570.60    19008.71   1028.87 o
   8   4   3     1100.82     1071.40     65.00 o
  10   4   3     4004.05     4005.12    209.51 o
 -15   5   3      732.84      925.61    110.29 o
 -13   5   3     3960.14     3680.59    194.54 o
 -11   5   3     1203.77     1172.35     90.86 o
  -9   5   3      933.35     1003.99     69.87 o
  -7   5   3     1021.49     1083.12     59.05 o
  -5   5   3       21.41      -22.83     65.73 o
  -3   5   3     8918.16     9246.03    226.21 o
  -1   5   3     1875.72     2201.18    103.55 o
   1   5   3      638.65      646.53     39.42 o
   3   5   3     4520.93     4318.25    180.88 o
   5   5   3      115.23      357.12     76.75 o
   7   5   3     2451.16     2289.85    122.96 o
   9   5   3      102.96       33.20    187.01 o
  11   5   3     1223.43     1274.35    102.75 o
 -14   6   3      405.70      143.58    185.53 o
 -12   6   3     2205.87     2224.27    205.20 o
 -10   6   3       69.13      144.39     87.99 o
  -8   6   3     2682.98     2738.79    225.05 o
  -6   6   3     9147.66     9488.17    316.42 o
  -4   6   3     2841.24     3059.93    274.59 o
  -2   6   3    29330.54    29255.20    415.62 o
   0   6   3     1864.05     1849.38     93.33 o
   2   6   3    28395.87    29049.54    860.57 o
   4   6   3     2185.95     2364.02    124.55 o
   6   6   3    19017.71    19489.32    893.18 o
   8   6   3     3505.03     3620.28    183.53 o
  10   6   3     6926.19     7069.21    331.29 o
 -13   7   3     2939.12     2974.79    200.06 o
 -11   7   3     3646.62     3744.84    359.40 o
  -9   7   3    18579.49    17904.75    417.64 o
  -7   7   3    26936.35    26122.65   1714.35 o
  -5   7   3    59891.44    59577.45   2510.14 o
  -3   7   3    47235.15    46280.05    760.93 o
  -1   7   3    49067.41    48722.04   1559.73 o
   1   7   3    13772.53    13834.33    333.45 o
   3   7   3     4639.40     4728.34    206.43 o
   5   7   3       66.70       68.05     84.11 o
   7   7   3       16.28      -49.12    135.98 o
   9   7   3     1617.92     1615.87    302.91 o
 -14   8   3     4147.80     3905.24    291.57 o
 -12   8   3      448.14      463.18    118.93 o
 -10   8   3     7556.06     7897.56    298.68 o
  -8   8   3       75.13       16.98     82.80 o
  -6   8   3    14531.64    14066.24    346.85 o
  -4   8   3    17152.65    17311.57    361.51 o
  -2   8   3      705.76      703.78     49.15 o
   0   8   3    46991.11    45657.58    585.58 o
   2   8   3     4462.20     4246.10    436.77 o
   4   8   3    39310.18    39555.97    791.57 o
   6   8   3     5048.68     4519.38    240.70 o
   8   8   3    12783.63    13085.27    654.24 o
  10   8   3      783.42      725.40     91.60 o
 -13   9   3      112.09      205.95     90.18 o
 -11   9   3      449.59      621.82    127.58 o
  -9   9   3      127.96       91.29     94.00 o
  -7   9   3     1691.32     1724.92    139.37 o
  -5   9   3      542.57      443.82    103.38 o
  -3   9   3     1398.75     1434.76    126.16 o
  -1   9   3      314.81      291.33    138.61 o
   1   9   3      793.65      816.71    247.02 o
   3   9   3     1718.02     1713.27     98.73 o
   5   9   3      752.41      721.12     60.10 o
   7   9   3      418.96      453.98    128.68 o
   9   9   3       54.66       79.91    122.49 o
 -12  10   3      975.88     1053.48     75.85 o
 -10  10   3     6335.64     6325.62    305.47 o
  -8  10   3      252.64      308.65    126.92 o
  -6  10   3     2306.88     2359.50    235.55 o
  -4  10   3     2123.92     2172.28    130.42 o
  -2  10   3        1.52       46.80     80.22 o
   0  10   3    20859.16    20470.03    981.71 o
   2  10   3     4457.83     4271.75    222.11 o
   4  10   3    11279.29    11407.43    467.86 o
   6  10   3     2365.42     2501.88    141.24 o
   8  10   3     6322.90     6843.53    389.49 o
 -11  11   3     8973.95     8644.27    468.63 o
  -9  11   3     2874.21     2968.78    169.16 o
  -7  11   3    26448.91    25881.01    536.99 o
  -5  11   3    12237.82    12203.07    358.32 o
  -3  11   3    41602.46    41696.59    650.66 o
  -1  11   3     5256.37     5151.76    430.10 o
   1  11   3    19233.99    18101.08    653.24 o
   3  11   3       48.22       81.95     98.80 o
   5  11   3     3492.70     3666.19    196.61 o
   7  11   3     3586.08     3324.09    182.44 o
 -10  12   3        1.32      231.72    114.91 o
  -8  12   3      459.98      554.84     78.71 o
  -6  12   3     1522.44     1740.05     95.75 o
  -4  12   3      579.41      663.91    169.98 o
  -2  12   3     7702.08     8208.60    847.81 o
   0  12   3     1617.73     1644.81    145.41 o
   2  12   3    11566.16    11135.19    739.36 o
   4  12   3     5465.35     5205.61    280.82 o
   6  12   3     9757.95     9914.01    479.67 o
  -9  13   3     5663.99     5568.34    287.90 o
  -7  13   3      100.92      136.22     97.06 o
  -5  13   3      638.40      701.72     63.61 o
  -3  13   3     1945.18     1793.68    108.53 o
  -1  13   3     3409.79     2929.14    388.14 o
   1  13   3     1304.57     1206.25     75.25 o
   3  13   3     3236.36     3108.99    249.68 o
   5  13   3      405.38      396.71     73.37 o
  -8  14   3      723.90      482.83    155.57 o
  -6  14   3      562.05      655.43     67.98 o
  -4  14   3        0.07       35.11    104.86 o
  -2  14   3       29.87      191.46     92.46 o
   0  14   3     3479.19     3895.98    201.22 o
   2  14   3     2045.95     2082.03    113.35 o
   4  14   3     1459.97     1502.12     90.23 o
  -7  15   3      287.48       82.47    116.96 o
  -5  15   3    11373.97    11310.81    636.55 o
  -3  15   3      621.93      634.56     76.77 o
  -1  15   3     8445.94     9415.61    629.60 o
   1  15   3      110.54       25.64    136.13 o
   3  15   3     5376.82     6240.94    329.32 o
  -4  16   3      139.18      235.06    130.71 o
  -2  16   3     2259.45     2341.57    127.80 o
   0  16   3       70.52       13.76    151.57 o
 -16   0   4     4409.84     4214.19    314.57 o
 -14   0   4      543.25      861.53     88.66 o
 -12   0   4     2189.85     2121.86    196.55 o
 -10   0   4    24570.35    25374.03    698.25 o
  -8   0   4      178.88      162.53     70.41 o
  -6   0   4    60762.42    62756.51    619.68 o
  -4   0   4     9116.45     9316.25    252.99 o
  -2   0   4   298863.41   308001.03   6706.95 o
   0   0   4    14578.06    14830.22    294.44 o
   2   0   4   172254.52   168193.44   1124.18 o
   4   0   4      527.10      516.92     47.70 o
   6   0   4    39863.86    37860.04    616.98 o
   8   0   4     1942.15     1844.72    114.43 o
  10   0   4     5121.34     4932.56    240.39 o
 -15   1   4     5017.09     5698.46    290.59 o
 -13   1   4     6450.36     6939.87    343.25 o
 -11   1   4     5811.26     5938.41    236.15 o
  -9   1   4    15282.79    15428.99    245.83 o
  -7   1   4    12898.41    13224.96    300.29 o
  -5   1   4    14146.66    15025.20    346.60 o
  -3   1   4     4701.33     4692.40    117.72 o
  -1   1   4     3778.12     3913.67    110.95 o
   1   1   4     5060.25     5670.14    344.55 o
   3   1   4    10389.07    10244.06    199.79 o
   5   1   4    10816.59    10489.83    228.76 o
   7   1   4     4739.11     4792.88    168.79 o
   9   1   4     5715.13     5926.43    208.53 o
 -16   2   4      787.58      738.07     72.02 o
 -14   2   4        0.37       85.03    133.17 o
 -12   2   4     2328.02     2319.54     84.66 o
 -10   2   4       36.51       68.91     62.39 o
  -8   2   4     1968.72     2041.98     78.27 o
  -6   2   4     2376.03     2460.53    104.62 o
  -4   2   4     2819.53     3686.11    314.24 o
  -2   2   4     2487.42     2355.15     86.74 o
   0   2   4     6447.27     6641.74    142.07 o
   2   2   4     8547.91     8566.86    179.38 o
   4   2   4     3413.49     3453.57    127.54 o
   6   2   4      387.90      391.70     45.75 o
   8   2   4     4026.58     4081.86    166.07 o
  10   2   4        9.28      -30.37     88.09 o
 -15   3   4      150.82      147.45    159.12 o
 -13   3   4     7866.15     7581.17    408.85 o
 -11   3   4     1828.37     1847.50    107.35 o
  -9   3   4    32556.63    33314.60    650.91 o
  -7   3   4     2225.81     2229.32    154.41 o
  -5   3   4    23655.79    22910.41    377.98 o
  -3   3   4       57.07       98.50     60.35 o
  -1   3   4     9900.31     9926.30    251.99 o
   1   3   4     9532.98     9389.75    312.66 o
   3   3   4     3197.64     3183.48    279.75 o
   5   3   4    19229.00    18976.05    434.30 o
   7   3   4     3655.20     3497.78    171.81 o
   9   3   4     9894.84     9481.21    375.15 o
 -14   4   4     2912.41     2794.74    211.32 o
 -12   4   4     2660.85     2580.17    309.19 o
 -10   4   4        8.39        9.00     76.71 o
  -8   4   4    28619.88    28679.08    471.97 o
  -6   4   4     1004.89     1034.82     53.77 o
  -4   4   4    97286.41   100766.09   2748.15 o
  -2   4   4     7739.19     8177.80    265.10 o
   0   4   4    97017.20    95015.20   1886.82 o
   2   4   4     4212.12     4503.93    190.84 o
   4   4   4    67278.34    66939.83   2458.74 o
   6   4   4      309.48      405.14    118.06 o
   8   4   4     9886.48     9089.40    468.99 o
  10   4   4      404.08      460.18    150.98 o
 -15   5   4     7215.13     6657.21    475.98 o
 -13   5   4     1273.74     1270.12     77.21 o
 -11   5   4    14636.79    14301.42   1197.61 o
  -9   5   4     1241.52     1286.90     70.27 o
  -7   5   4    27216.09    26809.32    450.28 o
  -5   5   4     5732.53     5805.59    205.01 o
  -3   5   4     5931.91     6544.84    213.78 o
  -1   5   4     2301.69     2669.81    132.55 o
   1   5   4     7630.11     7473.15    248.77 o
   3   5   4     4894.30     5025.39    228.69 o
   5   5   4      221.06      248.00    105.08 o
   7   5   4     8399.14     8236.98    324.65 o
   9   5   4      764.14      802.09     74.62 o
 -14   6   4     1153.38     1313.87    112.91 o
 -12   6   4     1217.30     1254.07     73.42 o
 -10   6   4     4397.88     4716.09    233.17 o
  -8   6   4     5364.42     5568.96    409.20 o
  -6   6   4     3508.03     3654.97    175.77 o
  -4   6   4      623.49      580.44     43.61 o
  -2   6   4      211.82      353.43     49.20 o
   0   6   4      259.49      283.21     53.74 o
   2   6   4       34.70       54.48     86.34 o
   4   6   4     1476.21     1575.28     88.74 o
   6   6   4     5396.04     5022.18    254.30 o
   8   6   4     3173.82     3087.75    172.22 o
 -13   7   4      451.77      530.66     63.16 o
 -11   7   4     7387.14     7457.50    297.60 o
  -9   7   4     1408.52     1447.92     93.04 o
  -7   7   4    14647.17    14697.88    470.68 o
  -5   7   4     1008.38     1046.67     75.50 o
  -3   7   4    25976.47    25791.41    447.91 o
  -1   7   4     2679.32     2879.66    148.84 o
   1   7   4      596.86      625.81     50.84 o
   3   7   4     9642.98     9847.51    320.30 o
   5   7   4     1028.59     1034.17    128.92 o
   7   7   4     5756.28     6452.22    294.35 o
   9   7   4      133.39      117.56    217.93 o
 -14   8   4      396.06      415.16    187.25 o
 -12   8   4      222.98      274.02    118.74 o
 -10   8   4     3382.40     3484.38    177.97 o
  -8   8   4      372.18      451.20     63.80 o
  -6   8   4     6330.64     5926.01    234.19 o
  -4   8   4     3462.93     3704.98    189.09 o
  -2   8   4    11096.01    11186.46    320.45 o
   0   8   4     1692.69     1931.71    196.52 o
   2   8   4     7633.76     7907.85    296.67 o
   4   8   4     3371.86     3622.06    183.60 o
   6   8   4     4031.51     4251.09    200.64 o
   8   8   4     1574.29     1778.74    115.16 o
 -13   9   4     7637.52     7414.36    352.14 o
 -11   9   4        4.86      186.11    108.09 o
  -9   9   4     9427.82     9670.11    340.93 o
  -7   9   4     1547.35     1534.21     81.43 o
  -5   9   4     7170.94     7335.93    284.07 o
  -3   9   4     5877.45     5925.04    247.06 o
  -1   9   4     5589.14     6005.39    255.12 o
   1   9   4     4809.01     4970.15    241.35 o
   3   9   4     3162.17     3289.34    239.54 o
   5   9   4     2493.79     2375.22    176.86 o
   7   9   4      719.79      848.32     65.58 o
 -12  10   4      936.47      988.31     75.50 o
 -10  10   4     6846.46     6772.88    360.82 o
  -8  10   4     1562.47     1713.47    108.19 o
  -6  10   4     8228.09     8758.65    581.78 o
  -4  10   4      332.89      338.92    107.47 o
  -2  10   4    16471.38    16063.60   1120.50 o
   0  10   4      144.43      290.93     69.19 o
   2  10   4     8901.33     9276.87    335.62 o
   4  10   4       13.67       22.05    153.06 o
   6  10   4     8381.70     8330.49    358.67 o
 -11  11   4     1519.31     1285.72     91.22 o
  -9  11   4      680.50      669.60     63.64 o
  -7  11   4     3970.15     3906.66    220.13 o
  -5  11   4      352.52      309.89     74.38 o
  -3  11   4     2382.01     2324.54    118.46 o
  -1  11   4     1960.60     2026.82    263.61 o
   1  11   4      790.54      894.36    124.58 o
   3  11   4     4691.55     4689.08    237.57 o
   5  11   4       76.23      -24.25    109.05 o
 -10  12   4     1090.80     1105.69     79.28 o
  -8  12   4      101.74      208.21    105.94 o
  -6  12   4     2719.60     2369.11    145.40 o
  -4  12   4       64.60      163.25    102.48 o
  -2  12   4      321.51      364.08    134.28 o
   0  12   4     3762.09     3781.48    446.04 o
   2  12   4     1699.40     1708.59     93.77 o
   4  12   4       94.36      116.54    149.82 o
  -9  13   4      161.34      129.98    113.33 o
  -7  13   4     1716.18     1499.99     86.13 o
  -5  13   4      404.96      442.24    163.04 o
  -3  13   4      649.49      756.68    114.19 o
  -1  13   4     1063.57     1131.00     71.73 o
   1  13   4      558.60      726.26    180.13 o
   3  13   4      736.78      765.31    101.43 o
  -8  14   4     6939.03     6926.04    345.37 o
  -6  14   4      506.30      432.48    174.29 o
  -4  14   4    13969.95    13851.88    660.09 o
  -2  14   4      407.21      173.42    194.17 o
   0  14   4    19370.73    19391.26    549.24 o
   2  14   4      255.82      121.73    129.07 o
  -5  15   4     1206.67     1191.44     87.59 o
  -3  15   4      630.89      427.44    156.62 o
  -1  15   4        4.11     -129.85    129.85 o
 -15   1   5      913.10      926.55     70.39 o
 -13   1   5      122.27      169.91    102.13 o
 -11   1   5        7.82       51.96     60.03 o
  -9   1   5     4568.90     4902.14    264.85 o
  -7   1   5     1162.98     1324.30     90.94 o
  -5   1   5    11531.87    12102.65    309.62 o
  -3   1   5      222.09      158.29     60.29 o
  -1   1   5    24768.79    25223.78    599.19 o
   1   1   5     1476.75     1429.83     58.73 o
   3   1   5     9065.17     8861.32    209.91 o
   5   1   5        4.58      -44.51     66.69 o
   7   1   5     5005.13     5082.39    241.15 o
   9   1   5      259.30      200.05    110.91 o
 -14   2   5     5744.49     6255.99    428.45 o
 -12   2   5    12415.35    12403.84    269.24 o
 -10   2   5     8126.32     8081.15    203.65 o
  -8   2   5    19774.63    19981.58    411.97 o
  -6   2   5     8041.40     8340.77    258.30 o
  -4   2   5    10907.27    11132.63    203.14 o
  -2   2   5     6908.50     7178.41    166.97 o
   0   2   5    11689.57    11585.22    213.77 o
   2   2   5       92.45      160.50     68.39 o
   4   2   5     1996.13     2007.27     76.21 o
   6   2   5      571.29      652.24     65.30 o
   8   2   5     2132.89     2210.19    131.95 o
 -15   3   5     1481.85     1786.56    145.38 o
 -13   3   5     1628.07     1655.55     95.24 o
 -11   3   5        4.89      -88.75     88.75 o
  -9   3   5      406.48      313.78     77.41 o
  -7   3   5     2257.99     2199.54    121.53 o
  -5   3   5       75.94       15.81     81.03 o
  -3   3   5    21229.73    23358.72    590.06 o
  -1   3   5      928.61      930.13     53.68 o
   1   3   5    15526.94    15774.65    367.18 o
   3   3   5     3155.02     3254.18    171.66 o
   5   3   5    18760.39    19124.47    801.87 o
   7   3   5     3370.91     3293.56    344.99 o
   9   3   5     5769.91     5922.59    290.38 o
 -14   4   5      615.10      519.87     91.26 o
 -12   4   5      110.32      114.27     93.48 o
 -10   4   5     9371.33     9572.45    354.61 o
  -8   4   5     1048.84     1004.65     62.33 o
  -6   4   5    11306.07    11287.81    375.71 o
  -4   4   5      584.15      577.85     45.57 o
  -2   4   5    15127.13    15215.63    347.81 o
   0   4   5      639.27      669.74    174.97 o
   2   4   5     7947.96     8053.12    286.78 o
   4   4   5      997.44     1142.24     76.64 o
   6   4   5     1183.26     1010.89    134.77 o
   8   4   5     3912.79     4019.01    218.75 o
 -13   5   5       63.72      264.10    100.54 o
 -11   5   5     1159.57     1101.58     67.76 o
  -9   5   5      374.36      285.17     91.22 o
  -7   5   5     2463.99     2474.04    119.23 o
  -5   5   5      395.47      543.62    100.99 o
  -3   5   5     2786.59     2911.46    266.65 o
  -1   5   5       86.22      257.71    110.26 o
   1   5   5      621.35      698.93     54.13 o
   3   5   5     1700.66     1845.94    102.36 o
   5   5   5      142.85       91.12     92.88 o
   7   5   5      201.43      217.83     99.01 o
 -14   6   5     5727.66     5343.14    422.32 o
 -12   6   5     1315.06     1265.47     95.19 o
 -10   6   5    11979.51    11499.41    369.63 o
  -8   6   5     2811.19     2730.06    145.36 o
  -6   6   5    17418.27    16399.86    442.17 o
  -4   6   5     1555.30     1484.64     72.69 o
  -2   6   5    13166.71    13874.97    656.53 o
   0   6   5     1127.46     1165.18     65.22 o
   2   6   5     7767.46     8329.78    305.69 o
   4   6   5      474.86      453.70     67.19 o
   6   6   5     3891.50     3677.20    202.49 o
   8   6   5     1012.01     1091.52     83.70 o
 -13   7   5     3499.61     3125.55    167.90 o
 -11   7   5     1424.89     1344.58     79.02 o
  -9   7   5     1793.52     1789.59    204.94 o
  -7   7   5       32.60      125.75     50.21 o
  -5   7   5      229.16      182.71     87.63 o
  -3   7   5     7515.06     7574.74    276.17 o
  -1   7   5     5871.03     6004.66    253.49 o
   1   7   5    13674.44    13952.30    470.41 o
   3   7   5    13068.18    13818.53    401.36 o
   5   7   5    18410.55    18609.69    504.80 o
   7   7   5     8217.24     7680.79    611.87 o
 -12   8   5     5021.56     4723.39    286.31 o
 -10   8   5     1426.76     1337.90     83.45 o
  -8   8   5    20619.49    19823.68    461.25 o
  -6   8   5     3520.90     3488.68    170.50 o
  -4   8   5    26501.47    26148.83    675.06 o
  -2   8   5     4282.93     4300.68    206.09 o
   0   8   5    19107.68    19720.56    459.26 o
   2   8   5        4.85      -81.71     93.29 o
   4   8   5     4909.05     4896.48    322.74 o
   6   8   5     2917.60     2957.68    143.03 o
 -13   9   5        9.59      118.06    114.91 o
 -11   9   5      167.65      136.37     69.70 o
  -9   9   5        1.65       61.94     86.47 o
  -7   9   5     1490.23     1633.45     88.10 o
  -5   9   5     1618.18     1493.59     76.30 o
  -3   9   5       86.19      112.34    103.13 o
  -1   9   5     2338.54     2445.62    115.61 o
   1   9   5        0.73       92.92    131.44 o
   3   9   5     2640.44     2426.62    144.66 o
   5   9   5        6.51       73.21     95.56 o
 -12  10   5     2170.94     2148.75    126.08 o
 -10  10   5      485.89      308.47    131.93 o
  -8  10   5     6686.87     6223.02    305.05 o
  -6  10   5     2551.54     2505.88    141.69 o
  -4  10   5     7669.31     7887.47    403.43 o
  -2  10   5      824.97      995.90     90.84 o
   0  10   5     8147.99     8258.88    330.12 o
   2  10   5      276.68      311.26     72.44 o
   4  10   5     2145.88     2108.02    117.80 o
 -11  11   5     6170.44     6034.68    395.72 o
  -9  11   5       23.74      -21.16    112.22 o
  -7  11   5     2365.75     2141.12    182.91 o
  -5  11   5     4571.49     4331.55    220.01 o
  -3  11   5      182.79      128.21    240.42 o
  -1  11   5    16225.97    17072.92    469.67 o
   1  11   5     2020.93     2112.45    230.05 o
   3  11   5    21388.95    21615.12    574.73 o
 -10  12   5     6759.21     6580.07    324.70 o
  -8  12   5     4072.12     4049.12    205.80 o
  -6  12   5    10508.64    10952.94    898.98 o
  -4  12   5     5422.27     4980.81    243.29 o
  -2  12   5    10465.43    10748.60    778.16 o
   0  12   5     1413.87     1494.16     93.53 o
   2  12   5     3758.17     3877.96    217.10 o
  -7  13   5     2645.77     2920.09    172.09 o
  -5  13   5      276.57      112.24    279.35 o
  -3  13   5     5356.38     5030.17    241.55 o
  -1  13   5     1046.47     1065.44     76.87 o
   1  13   5     4253.02     3823.79    209.42 o
  -6  14   5     1791.93     1702.91    105.65 o
  -4  14   5     2265.74     2283.80    166.21 o
  -2  14   5      954.60      981.48     81.82 o
 -14   0   6    10199.73    10680.91    549.32 o
 -12   0   6     1177.54     1187.56     71.19 o
 -10   0   6    43740.06    44935.22    689.35 o
  -8   0   6     5184.27     5143.51    240.59 o
  -6   0   6    60580.21    62054.89    748.79 o
  -4   0   6      309.18      369.66     99.68 o
  -2   0   6    22858.76    22655.39    463.30 o
   0   0   6     8691.31     8775.71    406.27 o
   2   0   6      138.53      169.07    207.56 o
   4   0   6    15418.83    15551.59    831.87 o
   6   0   6     1344.88     1301.06     82.43 o
 -15   1   6      301.81      274.81    142.27 o
 -13   1   6       17.94      -54.74    106.66 o
 -11   1   6      190.82      225.62     77.77 o
  -9   1   6     1928.39     1962.32     80.67 o
  -7   1   6     1908.95     2024.01     91.92 o
  -5   1   6    16791.34    17184.62    280.37 o
  -3   1   6    18520.02    18699.15    290.98 o
  -1   1   6    23599.57    24138.08   1197.03 o
   1   1   6    12274.36    12396.32    297.82 o
   3   1   6    10914.49    11009.98    256.28 o
   5   1   6     4679.88     4759.66    225.22 o
   7   1   6     3233.47     3009.23    120.16 o
 -14   2   6        4.90     -113.49    113.49 o
 -12   2   6     1892.11     1971.98     93.83 o
 -10   2   6     4195.56     4265.53    150.59 o
  -8   2   6     2672.78     2848.08    105.60 o
  -6   2   6    10140.14     9804.15    536.88 o
  -4   2   6     4563.63     4814.03    153.32 o
  -2   2   6     6740.25     6848.60    184.24 o
   0   2   6     3593.47     3460.87    167.63 o
   2   2   6     4824.42     4610.60    169.91 o
   4   2   6     1605.70     1738.43     68.08 o
   6   2   6      993.48     1062.54     56.30 o
 -15   3   6       62.22        0.00    194.57 o
 -13   3   6     4910.80     4799.47    248.50 o
 -11   3   6        8.94        8.31     92.53 o
  -9   3   6     2489.21     2644.95    194.42 o
  -7   3   6    10355.44    10350.90    329.05 o
  -5   3   6     1537.81     1509.82    146.07 o
  -3   3   6    30173.73    31045.84    540.84 o
  -1   3   6      629.44      706.43     59.14 o
   1   3   6    32186.50    31942.99    594.43 o
   3   3   6      724.63      838.21    100.35 o
   5   3   6    14090.23    14635.42    454.81 o
   7   3   6       29.77      -70.49    135.33 o
 -14   4   6      988.34     1210.80    115.93 o
 -12   4   6    14190.71    13643.29    531.89 o
 -10   4   6     4829.35     4352.07    240.94 o
  -8   4   6    29897.10    29119.28    740.79 o
  -6   4   6      598.90      582.22     65.87 o
  -4   4   6    15712.56    16221.01   1004.04 o
  -2   4   6      504.65      550.12     67.25 o
   0   4   6     1908.36     1858.29    104.91 o
   2   4   6     5394.53     5734.74    269.43 o
   4   4   6      261.82      255.21    111.50 o
   6   4   6    10605.75    11354.28   1306.68 o
 -13   5   6     2906.64     2944.79    182.57 o
 -11   5   6     2731.19     2716.10    157.93 o
  -9   5   6    11780.54    11854.85    385.24 o
  -7   5   6     4680.57     4450.81    267.75 o
  -5   5   6    16905.08    17267.38    420.46 o
  -3   5   6     4250.79     4141.18    247.32 o
  -1   5   6    16588.86    16725.10    426.90 o
   1   5   6     1779.19     1746.11    110.58 o
   3   5   6    16425.85    16514.22    471.72 o
   5   5   6     1092.13      973.81    194.46 o
 -14   6   6     2471.37     2763.96    185.71 o
 -12   6   6      168.45       66.00    201.93 o
 -10   6   6      811.82      745.74     68.03 o
  -8   6   6      884.28      845.71     94.74 o
  -6   6   6      332.06      248.42    114.40 o
  -4   6   6     5302.01     5193.89    345.71 o
  -2   6   6      223.10      226.35    201.51 o
   0   6   6      216.54      238.52    100.29 o
   2   6   6      236.14      332.88    161.94 o
   4   6   6      900.12      703.31    169.78 o
   6   6   6      147.38      253.50    124.53 o
 -13   7   6      403.01      254.95    243.04 o
 -11   7   6     4410.49     4667.93    232.36 o
  -9   7   6      933.88      958.58     63.23 o
  -7   7   6     2998.20     2942.59    231.28 o
  -5   7   6    11108.91    11030.69    366.76 o
  -3   7   6     2185.04     2270.32    177.50 o
  -1   7   6    15999.31    16736.66    441.26 o
   1   7   6     1366.06     1365.23     84.86 o
   3   7   6    11420.72    11570.30    398.22 o
   5   7   6     3669.57     3497.38    327.24 o
 -12   8   6     2332.41     2083.48    164.92 o
 -10   8   6     1409.88     1280.27    187.35 o
  -8   8   6      701.94      688.60     60.58 o
  -6   8   6      203.74      201.40    115.68 o
  -4   8   6     1380.80     1413.58     84.55 o
  -2   8   6       19.24       40.89     94.93 o
   0   8   6      173.48      337.93    116.15 o
   2   8   6      556.70      543.66     85.85 o
   4   8   6      225.59      202.39     81.77 o
 -11   9   6     9477.55     8775.00    371.42 o
  -9   9   6     2234.26     2426.71    131.65 o
  -7   9   6     8638.00     8210.89    337.22 o
  -5   9   6      787.24      886.00    275.54 o
  -3   9   6    11142.87    11321.04    655.11 o
  -1   9   6      293.99      331.50    116.30 o
   1   9   6    10615.01    10956.81   1194.87 o
   3   9   6      136.42       85.65    164.10 o
 -10  10   6     1880.41     2049.39    124.26 o
  -8  10   6       14.04       14.93    111.52 o
  -6  10   6     1111.48     1047.57     78.27 o
  -4  10   6      609.95      641.28     61.62 o
  -2  10   6      865.94      899.56     66.88 o
   0  10   6      380.28      275.40    133.43 o
   2  10   6        2.50      173.84    108.99 o
  -9  11   6     1840.80     1897.43    140.00 o
  -7  11   6     1008.78     1008.23    132.59 o
  -5  11   6     3827.52     3804.64    202.62 o
  -3  11   6       38.07       23.64    119.45 o
  -1  11   6     7828.96     7671.70    347.26 o
   1  11   6     1051.69     1115.82    132.59 o
  -8  12   6     2359.70     2391.91    150.85 o
  -6  12   6      513.04      367.34    141.37 o
  -4  12   6     2255.16     2062.72    123.80 o
  -2  12   6     1462.14     1514.53    114.88 o
   0  12   6     1532.58     1423.52     92.08 o
  -5  13   6     3021.11     2812.50    169.10 o
  -3  13   6      524.01      515.95     92.98 o
 -13   1   7     6302.48     6399.30    306.23 o
 -11   1   7      694.73      798.94     43.17 o
  -9   1   7     9223.01     9669.89    284.56 o
  -7   1   7      159.68      165.54     65.21 o
  -5   1   7     1913.75     2027.95     77.36 o
  -3   1   7      890.93      907.54     91.22 o
  -1   1   7     3248.45     3247.86    119.89 o
   1   1   7      377.91      457.63     47.56 o
   3   1   7     4725.50     4714.58    160.39 o
   5   1   7        1.57       19.05     89.55 o
 -14   2   7      243.98        0.00    197.62 o
 -12   2   7        2.39      -61.88    109.09 o
 -10   2   7     1316.44     1385.68     56.79 o
  -8   2   7      464.75      434.11     62.67 o
  -6   2   7     5373.17     5469.08    176.20 o
  -4   2   7     1525.48     1490.40     63.83 o
  -2   2   7     4362.40     4187.96    135.49 o
   0   2   7       58.93      108.30     99.54 o
   2   2   7     4346.82     4079.55    149.84 o
   4   2   7     1848.90     1841.47    103.07 o
 -13   3   7     1469.24     1563.88    130.02 o
 -11   3   7    10321.54     9770.85    359.77 o
  -9   3   7     4525.10     5054.98    250.32 o
  -7   3   7    13182.11    13034.05    620.75 o
  -5   3   7     2909.30     3053.89    165.14 o
  -3   3   7    13598.25    13109.04    401.95 o
  -1   3   7     2467.14     2638.63    160.85 o
   1   3   7     4720.73     4768.53    234.54 o
   3   3   7        7.20     -125.88    125.88 o
 -12   4   7      226.82      191.58    192.43 o
 -10   4   7     3497.68     3593.96    191.28 o
  -8   4   7       27.43        2.15     88.39 o
  -6   4   7     2907.92     2643.28    155.23 o
  -4   4   7     5372.62     5549.16    271.58 o
  -2   4   7        2.10       12.53     97.44 o
   0   4   7    14776.96    13912.35    438.64 o
   2   4   7      789.24      839.19    137.98 o
   4   4   7     9653.70     9655.90   1184.33 o
 -13   5   7      374.97      424.74    128.22 o
 -11   5   7     1307.89     1359.30    145.16 o
  -9   5   7        0.39       46.92     87.47 o
  -7   5   7      230.33      380.10    126.70 o
  -5   5   7     1616.17     1554.94     94.29 o
  -3   5   7       40.80       76.52     89.33 o
  -1   5   7      982.32     1059.89    111.61 o
   1   5   7      358.13      428.48    259.90 o
   3   5   7        1.98     -118.46    118.46 o
 -12   6   7       19.94      -23.99    127.55 o
 -10   6   7      873.34      965.44    248.72 o
  -8   6   7      876.82      642.49    266.90 o
  -6   6   7      581.63      353.10    135.64 o
  -4   6   7     8772.00     8549.05    342.02 o
  -2   6   7        2.44      -93.88    136.20 o
   0   6   7    10907.51    11138.92    388.63 o
   2   6   7      268.99      457.28    220.97 o
 -11   7   7     5628.79     5133.43    257.81 o
  -9   7   7     7234.15     7331.78    328.03 o
  -7   7   7    15229.89    15441.77    453.70 o
  -5   7   7    14373.88    14956.20    973.09 o
  -3   7   7    18668.54    17798.08    494.60 o
  -1   7   7     9147.07     9667.27    379.26 o
   1   7   7     3261.37     3544.27    207.99 o
 -10   8   7      162.58       19.64    123.90 o
  -8   8   7     4518.27     4455.27    697.71 o
  -6   8   7     1467.50     1711.75    102.30 o
  -4   8   7      459.78      543.65     79.99 o
  -2   8   7    13474.03    13889.83    820.40 o
   0   8   7      614.08      407.02    151.59 o
   2   8   7    16813.71    15845.47    592.07 o
  -9   9   7      626.75      718.08     66.31 o
  -7   9   7       93.83       61.38    104.52 o
  -5   9   7      812.04      599.63    167.36 o
  -3   9   7        7.35      306.12    153.49 o
  -1   9   7      429.50      338.25    132.14 o
   1   9   7       42.37     -150.14    221.16 o
  -8  10   7     1857.06     1769.84     99.75 o
  -6  10   7      176.39       25.08    113.13 o
  -4  10   7      358.56      407.97    141.02 o
  -2  10   7     5236.19     5019.66    735.38 o
  -5  11   7    16354.78    15686.36    517.62 o
 -12   0   8     3607.02     3085.03    191.82 o
 -10   0   8      194.35      145.92    169.07 o
  -8   0   8    12082.69    11732.54    414.72 o
  -6   0   8      602.85      518.69     89.10 o
  -4   0   8    31739.96    29945.76    639.03 o
  -2   0   8     3637.36     3527.92    175.04 o
   0   0   8    40544.72    39883.32   1441.26 o
   2   0   8     1483.28     1454.05    163.34 o
 -11   1   8     4234.35     4193.35    146.14 o
  -9   1   8     3117.87     3371.57    172.82 o
  -7   1   8     4513.23     4571.41    163.28 o
  -5   1   8     1541.23     1621.68     65.48 o
  -3   1   8     2024.78     1992.55     79.47 o
  -1   1   8       23.86       17.36     80.27 o
   1   1   8      115.17      151.76     86.50 o
 -12   2   8       20.05       41.61     79.11 o
 -10   2   8     1539.93     1515.68     62.71 o
  -8   2   8      298.69      300.01     65.82 o
  -6   2   8     1576.78     1415.89    112.62 o
  -4   2   8      154.04      167.33     73.08 o
  -2   2   8     2175.32     1953.91     80.15 o
   0   2   8     1221.11     1294.02    104.16 o
 -11   3   8     6368.80     6249.32    316.37 o
  -9   3   8      465.67      502.43     70.29 o
  -7   3   8     7802.09     7846.59    339.82 o
  -5   3   8       32.73       11.07    101.85 o
  -3   3   8     5031.51     4877.23    233.87 o
  -1   3   8      495.52      474.19     66.42 o
   1   3   8      491.24      362.99    110.71 o
 -10   4   8     4453.27     4472.50    241.72 o
  -8   4   8      343.16      343.79    173.84 o
  -6   4   8    15297.75    14593.47    676.31 o
  -4   4   8     1741.53     1696.25     89.28 o
  -2   4   8    21464.16    22132.88    702.95 o
   0   4   8     2746.83     2737.33    400.48 o
 -11   5   8     1104.93     1236.45     83.43 o
  -9   5   8     9463.27     9011.06    538.21 o
  -7   5   8       49.14     -130.24    130.24 o
  -5   5   8     5505.39     5677.23    305.91 o
  -3   5   8     1554.91     1510.16     91.52 o
  -1   5   8     2313.08     2223.19    130.00 o
 -10   6   8     1281.84     1169.49     83.67 o
  -8   6   8     1864.22     1710.24    133.94 o
  -6   6   8     1158.98     1099.03     80.65 o
  -4   6   8     1806.17     1677.35     91.34 o
  -2   6   8      151.65       95.83    119.25 o
  -9   7   8     4025.84     4272.58    223.02 o
  -7   7   8      357.54      421.74     76.87 o
  -5   7   8     8730.80     9086.34    378.59 o
  -3   7   8     1060.60     1097.80     84.58 o
  -6   8   8     1505.73     1364.02     90.97 o
  -4   8   8     3262.13     3244.23    523.77 o
  -7   1   9     3198.49     3092.95    120.51 o
  -5   1   9       18.65       13.90     84.99 o
  -8   2   9     1572.26     1515.48     70.33 o
  -6   2   9     4091.14     3961.17    230.17 o
  -4   2   9     1403.08     1419.30     62.66 o
  -7   3   9       71.92        6.88    101.18 o
  -5   3   9     3299.14     2742.30    244.24 o
 
